# Supplementary material for: Compact Spectral Encoding Microscopy by Terrace Grating Optics
Source: ACS Photonics. 2026 Feb 16;13(5):1407–16. doi: 10.1021/acsphotonics.5c02701 (PMC12964586; doi:10.1021/acsphotonics.5c02701)
Supplement: Supplementary file 1 [file ph5c02701_si_001.zip]

Archive with 1 entries (1 files):
- Terrace_grating_100um_Diameter6mm.STL
